# Supplementary material for: RNAi screening identifies a new Toll from shrimp Litopenaeus vannamei that restricts WSSV infection through activating Dorsal to induce antimicrobial peptides
Source: PLoS Pathog. 2018 Sep 26;14(9):e1007109. doi: 10.1371/journal.ppat.1007109 (PMC6175524; doi:10.1371/journal.ppat.1007109)
Supplement: S1 Table — (XLSX) [file ppat.1007109.s009.xlsx]

## Sheet: dsRNA synthesis
	Primers for dsRNA synthesis including Dorsal, Tube, Pelle, MyD88, nine Tolls, eight AMPs and the control GFP
Dorsal	Dorsal-F	GTAGGATACAAAGGACCTGCTG
	Dorsal-R	TGGAAATCACCGAAGGCT
	Dorsal-T7-F	TAATACGACTCACTATAGGGTAGGATACAAAGGACCTGCTG
	Dorsal-T7-R	TAATACGACTCACTATAGGTGGAAATCACCGAAGGCT
Tube	Tube-F	TCCCAGAGGGTCTTCATTATCC
	Tube-R	GATCTCTCACTAAGCCTGTCTGTC
	Tube-T7-F	GGATCCTAATACGACTCACTATAGGTCCCAGAGGGTCTTCATTATCC
	Tube-T7-R	GGATCCTAATACGACTCACTATAGGGATCTCTCACTAAGCCTGTCTGTC
Pelle	Pelle-F	TCTCGTGGAGTGATTTGGATG
	Pelle-R	ATTTACCATTGCTTGCTTACGC
	Pelle-T7-F	GGATCCTAATACGACTCACTATAGGTCTCGTGGAGTGATTTGGATG
	Pelle-T7-R	GGATCCTAATACGACTCACTATAGGATTTACCATTGCTTGCTTACGC
MyD88	MyD88-F	CCATTTCTTCACAAGTGTCAGCCAGT
	MyD88-R	TTTGGAACGTGAGCGAGGG
	MyD88-T7-F	GGATCCTAATACGACTCACTATAGGCCATTTCTTCACAAGTGTCAGCCAGT
	MyD88-T7-R	GGATCCTAATACGACTCACTATAGGTTTGGAACGTGAGCGAGGG
Toll1	Toll1-F	TGGCTAATCTGACCATTCCCTAC
	Toll1-R	AACTTCTCGTCCAACTCGCTCT
	Toll1-T7-F	GGATCCTAATACGACTCACTATAGGTGGCTAATCTGACCATTCCCTAC
	Toll1-T7-R	GGATCCTAATACGACTCACTATAGGAACTTCTCGTCCAACTCGCTCT
Toll2	Toll2-F	TGTGGATGCCAATGATCTTATC
	Toll2-R	GTAATCTGCTGCTGAATGTAGG
	Toll2-T7-F	GGATCCTAATACGACTCACTATAGGTGTGGATGCCAATGATCTTATC
	Toll2-T7-R	GGATCCTAATACGACTCACTATAGGGTAATCTGCTGCTGAATGTAGG
Toll3	Toll3-F	AAGAAAGTGAATCTGACCCGAGTTG
	Toll3-R	GCCACGGTACACGAAACATAACA
	Toll3-T7-F	GGATCCTAATACGACTCACTATAGGAAGAAAGTGAATCTGACCCGAGTTG
	Toll3-T7-R	GGATCCTAATACGACTCACTATAGGGCCACGGTACACGAAACATAACA
Toll4	Toll4-F	ATTACACGGCTTTGAGTTTATCG
	Toll4-R	AGGTGGACGGAGCTTGTTTAG
	Toll4-T7-F	GGATCCTAATACGACTCACTATAGGATTACACGGCTTTGAGTTTATCG
	Toll4-T7-R	GGATCCTAATACGACTCACTATAGGAGGTGGACGGAGCTTGTTTAG
Toll5	Toll5-F	CCGAGTGCCGATGGATGCTACA
	Toll5-R	GCAAGGATGAGGGCGGGATGAG
	Toll5-T7-F	GGATCCTAATACGACTCACTATAGGCCGAGTGCCGATGGATGCTACA
	Toll5-T7-R	GGATCCTAATACGACTCACTATAGGGCAAGGATGAGGGCGGGATGAG
Toll6	Toll6-F	CACTGCTTCGCCCTCTGCCACT
	Toll6-R	GGACTTGTCCTCGTACTTCAGCTTGG
	Toll6-T7-F	GGATCCTAATACGACTCACTATAGGCACTGCTTCGCCCTCTGCCACT
	Toll6-T7-R	GGATCCTAATACGACTCACTATAGGGGACTTGTCCTCGTACTTCAGCTTGG
Toll7	Toll7-F	TCCGACTGCCCATTGCTCTATC
	Toll7-R	TTCATCCTCGTTGTCCTGCTCC
	Toll7-T7-F	GGATCCTAATACGACTCACTATAGGTCCGACTGCCCATTGCTCTATC
	Toll7-T7-R	GGATCCTAATACGACTCACTATAGGTTCATCCTCGTTGTCCTGCTCC
Toll8	Toll8-F	TGTTTCACCCGCTGTAAATGCT
	Toll8-R	CGTGGTAGTCTCGGTCTCGTTGT
	Toll8-T7-F	GGATCCTAATACGACTCACTATAGGTGTTTCACCCGCTGTAAATGCT
	Toll8-T7-R	GGATCCTAATACGACTCACTATAGGCGTGGTAGTCTCGGTCTCGTTGT
Toll9	Toll9-F	GCCTCGTGAATCTGATCTCCCT
	Toll9-R	CGCACATACCATCGCTTCCTGTA
	Toll9-T7-F	GGATCCTAATACGACTCACTATAGGGCCTCGTGAATCTGATCTCCCT
	Toll9-T7-R	GGATCCTAATACGACTCACTATAGGCGCACATACCATCGCTTCCTGTA
ALF1	ALF1-F	TTCCGAGCAACACCGCTTC
	ALF1-R	CATTCTTCTTATTCACGATTTACAAAT
	ALF1-T7-F	GGATCCTAATACGACTCACTATAGGTTCCGAGCAACACCGCTTC
	ALF1-T7-R	GGATCCTAATACGACTCACTATAGGCATTCTTCTTATTCACGATTTACAAAT
ALF2	ALF2-F	CTAACTGCTGAACTGAACTCCTCGG
	ALF2-R	TATTGGATGAGGTATCAACATTCGC
	ALF2-T7-F	GGATCCTAATACGACTCACTATAGGCTAACTGCTGAACTGAACTCCTCGG
	ALF2-T7-R	GGATCCTAATACGACTCACTATAGGTATTGGATGAGGTATCAACATTCGC
ALF3	ALF3-F	GTCTCCGTGTTGACAAGCCTGG
	ALF3-R	AGGAATCTACTTTGCCTTAATATCAATAAC
	ALF3-T7-F	GGATCCTAATACGACTCACTATAGGGTCTCCGTGTTGACAAGCCTGG
	ALF3-T7-R	GGATCCTAATACGACTCACTATAGGAGGAATCTACTTTGCCTTAATATCAATAAC
ALF4	ALF4-F	AAGGCTCTTTCCCGCAGCATCTACC
	ALF4-R	TTACTTGTTAAGCCACGCCTT
	ALF4-T7-F	GGATCCTAATACGACTCACTATAGGAAGGCTCTTTCCCGCAGCATCTACC
	ALF4-T7-R	GGATCCTAATACGACTCACTATAGGTTACTTGTTAAGCCACGCCTT
LYZ1	LYZ1-F	TTCGGAACCAGAAGACATAATGC
	LYZ1-R	AGTCCTCATTCATCCCCCAC
	LYZ1-T7-F	GGATCCTAATACGACTCACTATAGGTTCGGAACCAGAAGACATAATGC
	LYZ1-T7-R	GGATCCTAATACGACTCACTATAGGAGTCCTCATTCATCCCCCAC
LYZ2	LYZ2-F	TGCTGGGCGCGCTCCT
	LYZ2-R	CTTTAGCATTGCATTCGTATTATTTGC
	LYZ2-T7-F	GGATCCTAATACGACTCACTATAGGTGCTGGGCGCGCTCCT
	LYZ2-T7-R	GGATCCTAATACGACTCACTATAGGCTTTAGCATTGCATTCGTATTATTTGC
LYZ3	LYZ3-F	GAAAGGTCCCGCTGCATG
	LYZ3-R	TATTTCGCACTAGATACCATAACCATC
	LYZ3-T7-F	GGATCCTAATACGACTCACTATAGGGAAAGGTCCCGCTGCATG
	LYZ3-T7-R	GGATCCTAATACGACTCACTATAGGTATTTCGCACTAGATACCATAACCATC
LYZ4	LYZ4-F	TGTTGAATCCGCCATGAGGAC
	LYZ4-R	TAACATTATTGATGATAGGCGAGTC
	LYZ4-T7-F	GGATCCTAATACGACTCACTATAGGTGTTGAATCCGCCATGAGGAC
	LYZ4-T7-R	GGATCCTAATACGACTCACTATAGGTAACATTATTGATGATAGGCGAGTC
GFP	GFP-F	CGACGTAAACGGCCACAAGTT
	GFP-R	ATGGGGGTGTTCTGCTGGTAG
	GFP-T7-F	GGATCCTAATACGACTCACTATAGGCGACGTAAACGGCCACAAGTT
	GFP-T7-R	GGATCCTAATACGACTCACTATAGGATGGGGGTGTTCTGCTGGTAG

## Sheet: Semi-qRT-PCR
	Primers of nine Tolls for Semi-quantitative reverse transcription PCR (Semi-qRT-PCR)
Toll1	Toll1-F	CACACTTTCTCTGTCTTGTAGGCGT
	Toll1-R	TGAGATCCTTAAATGAATCCTCGGT
Toll2	Toll2-F	CCTACCTAAGTTGGAAGTTCTGGATC
	Toll2-R	AGGGCTTTTTACTTGAAGTTGAGGT
Toll3	Toll3-F	CCACCATCATGGATCTGGAGAG
	Toll3-R	GAAGGTGTGTTGATGGACGTATCTC
Toll4	Toll4-F	GTGACGGCAGGCGGTAGTGAGCAA
	Toll4-R	TCCTGGTGATGAGCCCGCAGTGTT
Toll5	Toll5-F	TTCTGATGATGAACATGAGCAACAC
	Toll5-R	TGTGATTGTGGTGAGGGAGTTCC
Toll6	Toll6-F	ACAAGATGAGTGACATCAACGGTCT
	Toll6-R	GTTGATGGAGTTGAGGTCGATCTT
Toll7	Toll7-F	GCGGAATCTCTCTACAAGTTATTTG
	Toll7-R	ATTCGATAAATCGAGGTGTTTCAG
Toll8	Toll8-F	CATCACCCTCATAGTCTTCTGCAAC
	Toll8-R	ACGTGTTTGTTTTTAGGTAGAGTCGG
Toll9	Toll9-F	AAGACTCAAGAGAGAAAAGAAGCCA
	Toll9-R	GTCCTGATACCCTGTTGAGGTTC
EF1α	EF1α-F	TCGCTTCAAGGAAATCCACAAG
	EF1α-R	AAGGTCTCCACGCACATAGGC

## Sheet: qRT-PCR
	Primers for quantitative reverse transcription PCR (qRT-PCR) including MyD88, Tube, Pelle, Dorsal and nine Tolls, fourteen AMPs and the control EF1α
MyD88	MyD88-F	GGCAAAGGGCTATTGGAACTAT
	MyD88-R	ATGATCCAGACACCTCTCGTATTC
Tube	Tube-F	ATGAGAACCCGTATTGGAGAAGGAG
	Tube-R	AGCAGAGGTGCCAAAGACTGTAGTG
Pelle	Pelle-F	GTTTATGGCTACTCGGCAGATCC
	Pelle-R	CATGTGAGAGCTTTTGTGGGACTTC
Dorsal	Dorsal-F	TGGGGAAGGAAGGATGC
	Dorsal-R	CGTAACTTGAGGGCATCTTC
Toll1	Toll1-F	TCGGAGTGCCAAGCAGTGATG
	Toll1-R	CAGGCGGGAAGGAAGTGATGTT
Toll2	Toll2-F	TTCTTGGACAATCAGCGTATAACGGACAT
	Toll2-R	CGACGAGAATGAGATATTATTGCTCCC
Toll3	Toll3-F	TGCTCAATCTAAGTCACAACCACCTGC
	Toll3-R	GAAAGCATTGTCGTCCACCTTACCG
Toll4	Toll4-F	CCTTGCTGACTGGGCATTTGG
	Toll4-R	TGCATTGCTGGCTCCGAGACTTA
Toll5	Toll5-F	GGGTAATCCTCTTATCTGCGACTGCG
	Toll5-R	ATCAATGCGAGGCTGAAGGAAAGT
Toll6	Toll6-F	TTTGCGAGCTGTTCTGTAGCTTTCGTG
	Toll6-R	GCGAGGCTGAAGCGACGATTGGAAG
Toll7	Toll7-F	CGCTCCCTGACGGTCCTCATTCTC
	Toll7-R	TCGAGGTGTTTCAGCTCCGGGTTT
Toll8	Toll8-F	CAAGACTTTCGGCGGCCTAATT
	Toll8-R	GGAGGCGAGGCTCTTCACCACT
Toll9	Toll9-F	AGTATTGCCTTACCTGGAGACTTTC
	Toll9-R	CAGGCGGCCAAGTGGTAGCAGA
ALF1	ALF1-F	TTACTTCAATGGCAGGATGTGG
	ALF1-R	GTCCTCCGTGATGAGATTACTCTG
ALF2	ALF2-F	GGCCATTGCGAACAAACTCAC
	ALF2-R	GTCCATCCTGGGCACCACAT
ALF3	ALF3-F	CTCCGTGTTGACAAGCCTGG
	ALF3-R	GCAGCTCCGTCTCCTCGTTC
ALF4	ALF4-F	ACCTGTCCAACCCTGAGCAAC
	ALF4-R	CCCTTTTCTACGACCTTCCTCAC
LYZ1	LYZ1-F	TACGCGACCGATTACTGGCTAC
	LYZ1-R	AGTCTTTGCTGCGACCACATTC
LYZ2	LYZ2-F	CCCATGTTCCGATCTGATGTC
	LYZ2-R	CACTTGCTGTTGTAAGCCACC
LYZ3	LYZ3-F	GTAGAAGATTGGAAATGTAACGAAGA
	LYZ3-R	TGTGAATATGCCGTAGTCAAGG
LYZ4	LYZ4-F	ACGATGGAAGGGCAAAGGAG
	LYZ4-R	AATAGGCAACACTTGATACTGAATGG
PEN2	PEN2-F	GACGGAGAAGACAATGGAAACC
	PEN2-R	ATCTTTAGCGATGGATAGACGAA
PEN3	PEN3-F	TACAACGGTTGCCCTGTCTCA
	PEN3-R	ACCGGAATATCCCTTTCCCAC
PEN4	PEN4-F	GGTGCGATGTATGCTACGGAA
	PEN4-R	CATCGTCTTCTCCATCAACCA
CRU1	CRU1-F	GTAGGTGTTGGTGGTGGTTTC
	CRU1-R	CTCGCAGCAGTAGGCTTGAC
CRU2	CRU2-F	GGTACGTCTGCTGCAAGCC
	CRU2-R	CTGAGAACCTGCCACGATGG
CRU3	CRU3-F	TCCACAATGGTCAGCGTCAAG
	CRU3-R	CTGTCCGACAAGCAGTTCCTC
EF1α	EF1α-F	GTATTGGAACAGTGCCCGTG
	EF1α-R	ACCAGGGACAGCCTCAGTAAG

## Sheet: Absolute quantitative PCR
	Primers of wsv069 (IE1) for absolute quantitative PCR
wsv069(IE1)	WSSV32678-F	TGTTTTCTGTATGTAATGCGTGTAGGT
	WSSV32753-R	CCCACTCCATGGCCTTCA
	TaqMan probe-WSSV32706	CAAGTACCCAGGCCCAGTGTCATACGTT

## Sheet: Protein expression
	Primers for protein expression including ALF1, LYZ1, VP19, VP24, VP26, VP28, wsv134, wsv321, Dorsal, GFP, ALF3 and LYZ2
ALF1	ALF1-F	CGGAATTCATGCGGGTGCTGGTCAGC
	ALF1-R	CCCAAGCTTATTAGTGCTCGAGCCAAATTCTAGCGT
LYZ1	LYZ1-F	CGGAATTCATGCGCGCATCACCATTCTTC
	LYZ1-R	CCCAAGCTTATTACTCTACACTTGGAGGTGGTGTGAAA
VP19	VP19-F	CGCGGATCCATGGCCACCACGACTAACAC
	VP19-R	CCGGAATTCTTAATCCCTGGTCCTGTTCTTAT
VP24	VP24-F	CGCGGATCCAACATAGAACTTAACAAGAAAT
	VP24-R	CCGGAATTCTTATTTTTCCCCAACCTTAAACAGA
VP26	VP26-F	CGCGGATCCACACGTGTTGGAAGAAGCGT
	VP26-R	CCGGAATTCTTACTTCTTCTTGATTTCGTCCTTG
VP28	VP28-F	CGGGATCCATGGATCTTTCTTTCACTCTTTCGG
	VP28-R	CGGAATTCTTACTCGGTCTCAGTGCCAGAGTAG
wsv134	wsv134-F	CGGGATCCATGGAATGGATAAACCAACGGACAA
	wsv134-R	CGGAATTCTTATTGGATAAAGTAGTTTAAATAGTGGGTAAT
wsv321	wsv321-F	CGGGATCCATGTTGATAATTGCGCTTATCGCTG
	wsv321-R	GGCTCGAGTTAAAGTTCAACTTGGGAAGATGAT
Dorsal	Dorsal-F	GGGGTACCATGGCTGACCCAATGTTTGTT
	Dorsal-R	ATAGTTTAGCGGCCGCCACATATCAGAAAATATCCAAAACTTACC
GFP	GFP-F	GGGGTACCATGGTGAGCAAGGGCGAGGAGCTGT
	GFP-R	CCCTCGAGTTACTTGTACAGCTCGTCCATGCCG
ALF3	ALF3-F	CGGAATTCATGCGTGTCTCCGTGTTGACAAG
	ALF3-R	CCCAAGCTTATTAGTTCAGCCACCGCTTAGCATC
LYZ2	LYZ2-F	CGGGATCCATGAGGGTGCTTCCTCTGGC
	LYZ2-R	CCGCTCGAGTTATTAGAACGGGAAGACAGAGTTGGAACC

## Sheet: Genome walking
	Primers for genome walking including ALF1 and LYZ1
ALF1	ALF1-F	CTACAGAGCTGACCAGCACCCG
	ALF1-R	CGTGTTTTCCCCCCCGAAGTC
LYZ1	LYZ1-F	ATGGTGATGCGCGCATTATGTC
	LYZ1-R	GTGTAAGTTGCTTGGCTGTGTCTGC
	AP1	GTAATACGACTCACTATAGGGC
	AP2	ACTATAGGGCACGCGTGGT

## Sheet: Dual luciferase reporter assay
	Primers for pGL3 contruction including ALF1 and LYZ1
ALF1	ALF1-F	GGGGTACCTGTGTCTGCTTGATTAGCCGATCC
	ALF1-R	GGAGATCTCGAATGCGGAAGCGGTGTTGCTC
LYZ1	LYZ1-F	GGGGTACCTAATCCCACATTACTTTTTTCCTTG
	LYZ1-R	GGAGATCTGGCCCTTCCTTGCTGATTATGTTAT

## Sheet: EMSA
	Probes for EMSA including ALF1 and LYZ1; core sequences of NF-κB bind motif are indicated in bold; mutant bases are showed in underlined
ALF1	ALF1-κB-Bio-F	TGAGCGCGGAAATGCAGTCCTTATGC
	ALF1-κB-Bio-R	GCATAAGGACTGCATTTCCGCGCTCA
	ALF1-κB-unBio-F	TGAGCGCGGAAATGCAGTCCTTATGC
	ALF1-κB-unBio-R	GCATAAGGACTGCATTTCCGCGCTCA
	ALF1-κBm-Bio-F	TGAGCGCGGCCCTGCCGTCCTTATGC
	ALF1-κBm-Bio-R	GCATAAGGACGGCAGGGCCGCGCTCA
LYZ1	LYZ1-κB-Bio-F	CTGATAGAGGAAAGGCCAACTGCTG
	LYZ1-κB-Bio-R	CAGCAGTTGGCCTTTCCTCTATCAG
	LYZ1-κB-unBio-F	CTGATAGAGGAAAGGCCAACTGCTG
	LYZ1-κB-unBio-R	CAGCAGTTGGCCTTTCCTCTATCAG
	LYZ1-κBm-Bio-F	CTGATAGAGGCCCGGCCCACTGCTG
	LYZ1-κBm-Bio-R	CAGCAGTGGGCCGGGCCTCTATCAG
